# Supplementary material for: Constructing identity and social capital on Facebook: a feminist digital sociology of Bangladeshi women
Source: Front Psychol. 2025 Aug 11;16:1634395. doi: 10.3389/fpsyg.2025.1634395 (PMC12376432; doi:10.3389/fpsyg.2025.1634395)
Supplement: Supplementary file 2 [file Table_1.XLSX]

## Sheet: PLS Data_1
ID	Age	Locality	Qual	FI1	FI2	FI3	FI4	FI5	ND1	ND2	ND3	ND4	ND5	NS1	NS2	NS3	NS4	NS5	BSC1	BSC2	BSC3	BSC4	BSC5	BrSC1	BrSC2	BrSC3	BrSC4	BrSC5	IC1	IC2	IC3	IC4	IC5
1	2	1	2	4	4	4	4	4	4	4	4	4	5	5	4	3	3	4	3	5	4	4	3	4	4	4	4	5	4	4	4	4	5
2	4	1	2	4	4	4	4	4	4	4	4	4	4	4	2	4	2	3	4	4	4	4	4	4	4	4	4	4	5	5	5	5	4
3	2	1	2	3	3	3	3	3	3	3	3	3	3	3	2	3	3	3	3	3	3	3	3	2	4	3	2	1	3	3	3	3	3
4	3	1	1	3	3	3	3	3	3	3	3	3	3	3	3	3	3	3	3	3	3	3	3	3	3	3	3	3	3	3	3	3	3
5	1	1	1	3	3	3	3	3	3	3	3	3	3	3	3	3	3	3	3	3	3	3	3	3	3	3	3	3	3	3	3	3	3
6	4	1	1	3	3	3	3	3	3	3	3	3	3	3	3	3	3	3	3	3	3	3	3	3	3	3	3	3	3	3	3	3	3
7	3	2	2	3	3	3	3	3	3	3	3	3	3	3	3	3	3	3	3	3	3	3	3	2	3	5	4	5	3	3	3	3	3
8	3	2	2	3	3	3	3	3	4	4	3	4	4	3	3	3	3	3	3	3	3	3	3	3	3	3	3	3	3	3	3	3	3
9	3	2	2	4	4	3	3	3	3	3	3	3	3	3	3	3	3	3	3	3	3	3	3	3	3	3	4	3	3	3	3	3	3
10	3	1	2	4	4	4	4	4	4	4	4	4	4	3	3	3	3	3	3	3	3	3	3	3	4	4	4	4	3	3	3	3	4
11	2	2	2	3	3	3	3	3	3	3	3	3	3	3	5	3	3	3	3	3	3	3	3	3	3	3	3	3	4	4	4	3	3
12	3	2	2	4	3	5	3	4	4	4	4	4	4	4	4	4	4	4	3	3	3	3	4	4	5	5	4	4	4	4	4	4	4
13	1	1	1	4	3	4	4	4	5	4	5	5	5	5	5	5	3	3	4	5	5	4	5	5	5	5	5	5	5	5	5	5	5
14	3	2	2	3	3	3	3	3	4	3	4	4	4	3	3	3	3	3	4	4	3	3	3	3	3	3	3	3	3	3	3	3	3
15	1	1	2	3	4	4	3	3	4	3	4	4	4	3	4	5	4	3	5	4	5	4	4	5	4	5	3	4	5	4	3	5	4
16	2	2	2	4	3	5	4	3	4	3	4	3	3	3	3	4	4	3	4	5	5	3	3	3	4	5	4	5	5	5	4	4	3
17	1	1	2	4	5	5	5	5	4	4	3	5	5	4	3	4	3	4	4	4	4	4	4	4	4	4	4	4	4	4	4	4	4
18	1	1	2	5	5	4	4	5	4	4	5	5	5	4	3	4	3	4	4	5	4	4	4	4	5	5	5	5	4	4	3	4	5
19	2	2	2	4	4	3	3	3	3	3	4	4	4	3	4	3	3	3	4	4	3	4	4	4	4	4	5	5	4	4	3	3	4
20	3	2	2	4	4	4	4	4	4	4	4	4	4	4	4	4	5	4	4	3	3	3	3	4	4	4	4	4	4	3	3	4	4
21	2	1	2	4	4	4	4	4	4	4	4	4	3	4	4	4	4	4	4	3	4	4	4	5	4	3	2	1	3	3	3	4	4
22	2	1	2	4	4	4	4	4	4	3	4	4	4	4	3	4	4	4	4	4	4	4	4	1	2	3	4	5	4	4	4	3	4
23	1	1	1	5	3	4	4	4	4	4	4	4	4	4	4	4	4	4	4	4	4	4	3	4	4	4	4	4	4	4	4	4	4
24	2	1	2	4	5	5	5	5	4	4	4	5	3	4	3	4	3	4	4	4	5	3	4	5	3	4	3	4	5	4	3	4	4
25	2	1	2	3	4	5	3	5	4	4	4	4	3	5	5	5	5	5	5	5	5	5	3	5	5	5	5	5	5	5	5	5	5
26	2	2	2	4	4	5	4	4	4	4	4	4	4	4	4	4	3	4	4	4	5	3	3	3	3	4	4	4	4	4	4	5	4
27	2	2	2	4	5	5	4	4	4	3	3	4	3	3	3	4	4	3	3	3	4	4	4	3	4	5	4	4	4	4	4	3	3
28	2	2	2	3	3	3	3	3	4	4	4	4	4	4	3	4	4	3	3	3	3	3	3	3	3	3	3	3	4	3	3	4	4
29	2	1	1	5	4	4	4	4	4	4	4	4	4	4	4	4	4	4	4	4	4	3	3	4	4	4	4	4	4	4	4	4	4
30	2	2	2	5	4	4	3	5	5	5	5	4	3	4	3	3	3	3	4	3	3	3	5	5	5	5	5	5	4	4	4	3	5
31	1	1	2	4	4	4	4	5	4	4	4	4	4	4	3	3	4	4	4	4	4	3	3	4	4	4	4	4	4	4	4	4	4
32	2	2	2	5	3	4	3	5	5	5	5	4	5	4	3	4	3	4	4	4	5	4	4	4	5	5	4	4	4	4	3	4	4
33	2	1	2	5	4	5	4	5	4	4	4	5	4	4	4	4	4	4	4	4	4	4	4	4	4	4	4	4	4	4	4	4	4
34	2	1	1	4	4	4	4	4	4	4	5	5	4	4	4	4	4	4	5	4	4	4	4	4	4	4	4	4	4	4	4	4	5
35	2	2	2	5	5	5	4	4	4	4	4	4	4	4	3	4	3	3	4	3	4	4	4	4	4	4	5	5	4	4	4	4	4
36	3	2	1	4	4	4	3	4	4	4	4	5	5	5	3	4	3	4	4	4	4	4	4	4	4	4	4	4	4	4	4	4	4
37	2	2	2	3	3	3	3	3	4	4	4	4	4	3	4	4	4	4	4	4	4	4	4	1	2	4	2	3	4	4	4	4	3
38	2	2	2	4	3	4	3	4	4	4	4	3	4	4	3	4	3	3	4	4	4	3	3	1	5	2	3	2	5	5	3	4	4
39	4	1	1	3	3	3	4	3	3	3	3	3	3	3	2	3	4	4	4	4	4	4	4	4	4	4	4	4	3	3	3	3	3
40	4	1	1	4	3	4	3	4	4	4	4	4	4	3	2	4	4	4	4	4	4	3	3	4	4	4	5	4	4	4	4	3	4
41	4	1	1	5	4	4	4	4	5	5	5	5	5	4	4	4	4	4	4	5	4	4	4	4	4	4	5	5	3	4	4	4	4
42	2	2	1	5	5	5	4	4	4	5	5	3	3	4	4	4	4	4	4	4	4	4	4	4	4	2	4	3	4	4	4	4	4
43	3	2	1	5	4	4	4	5	4	4	5	5	5	4	3	4	3	5	4	4	4	5	4	3	5	5	4	4	4	4	3	3	4
44	2	1	1	5	5	5	5	4	5	4	4	5	4	4	4	3	4	4	3	4	4	3	4	5	5	5	5	5	4	4	4	3	4
45	3	2	1	5	5	4	4	5	4	4	4	3	4	5	3	5	3	3	4	4	4	4	3	4	4	4	4	4	5	5	4	5	4
46	1	1	2	4	5	5	4	3	4	5	5	5	5	3	5	3	4	5	5	5	5	3	3	5	5	5	4	4	4	5	4	4	4
47	1	1	2	5	5	3	4	5	5	5	5	5	5	5	3	4	4	5	4	5	4	5	3	3	5	5	5	5	5	5	5	5	5
48	2	1	2	3	4	4	5	4	4	3	5	4	4	5	2	5	2	3	3	5	5	3	3	5	4	5	4	5	4	5	3	4	4
49	3	1	1	4	3	3	4	3	4	3	4	5	4	4	3	5	4	5	4	4	3	3	4	3	4	4	5	5	4	4	4	5	5
50	3	2	2	5	4	3	3	4	4	4	4	4	4	3	3	3	3	3	3	4	4	4	4	4	4	4	4	4	3	4	3	4	3
51	3	1	2	5	4	4	4	4	4	4	4	4	4	4	3	3	3	3	4	4	4	4	4	4	4	4	4	4	4	4	4	4	5
52	4	1	1	3	3	5	3	4	4	4	4	4	3	3	3	4	3	4	4	4	4	4	4	4	4	4	4	4	4	4	3	4	4
53	2	1	1	4	4	4	4	4	4	4	4	4	4	4	4	4	4	4	3	4	4	4	4	4	4	4	4	4	4	4	4	4	4
54	2	1	1	5	4	3	4	5	5	4	4	5	5	3	4	4	4	4	5	5	4	4	4	4	5	4	4	4	3	4	4	3	3
55	2	1	1	4	3	4	3	4	4	4	4	4	4	4	3	4	4	4	4	4	3	4	4	3	4	4	4	4	4	4	3	4	4
56	3	2	1	3	3	3	3	3	4	4	4	4	4	4	3	4	4	4	4	4	4	4	4	4	4	4	4	4	3	3	4	4	4
57	4	1	3	5	4	5	5	5	3	4	3	4	3	4	2	4	3	3	3	5	5	4	5	5	5	2	4	2	3	5	3	5	4
58	3	1	2	4	3	4	3	4	4	4	4	4	4	4	4	3	4	4	4	4	4	4	4	4	4	4	3	3	4	4	5	4	3
59	2	1	1	4	4	4	4	4	4	4	4	4	4	4	4	4	4	4	4	4	4	4	4	4	4	4	4	4	4	4	4	4	4
60	4	1	1	5	5	5	4	5	5	5	5	5	4	3	3	3	3	3	3	4	4	3	3	4	4	4	4	4	4	4	4	4	4
61	2	1	2	4	3	4	3	3	3	3	4	5	5	4	4	5	4	4	3	5	4	5	5	4	3	4	4	5	3	4	4	4	4
62	1	1	2	3	4	4	4	4	4	4	4	4	4	4	3	4	3	3	4	4	4	4	4	4	4	4	4	4	4	4	4	4	4
63	3	2	2	4	4	4	4	4	4	4	4	4	4	4	3	4	3	4	4	4	4	4	4	4	4	4	4	4	4	4	4	4	4
64	1	1	2	4	4	4	4	4	4	4	4	4	4	5	3	4	3	3	4	5	4	4	4	4	5	5	5	5	4	4	3	4	4
65	1	1	2	4	4	3	4	3	4	3	4	4	4	4	2	4	4	3	3	3	4	3	4	4	4	4	3	3	4	4	3	3	4
66	3	2	2	5	4	4	4	4	3	3	4	4	4	4	4	4	4	3	4	4	4	4	4	4	3	4	4	4	4	3	4	3	4
67	1	1	3	4	4	4	3	4	4	4	4	4	4	3	3	3	3	4	4	4	4	4	4	4	5	5	5	5	4	4	4	4	4
68	3	2	1	4	4	4	4	4	4	4	4	4	4	4	2	4	3	4	4	4	4	4	4	4	4	4	4	4	4	4	4	4	4
69	3	2	1	4	3	3	3	4	4	4	4	4	4	4	3	4	4	4	4	4	4	4	3	4	5	5	4	4	4	4	4	4	4
70	2	2	1	4	4	4	4	4	4	4	4	4	4	4	3	4	3	4	4	4	4	4	4	4	4	4	4	4	4	4	4	4	4
71	3	2	1	4	3	4	3	4	4	4	4	4	4	4	3	4	3	4	4	4	4	4	4	4	4	4	4	4	4	4	4	4	4
72	3	2	1	5	4	4	4	4	4	4	4	4	4	4	3	4	3	4	4	4	4	4	4	4	4	4	4	4	4	4	4	4	4
73	2	1	1	5	5	5	5	5	4	4	4	4	4	4	3	3	3	4	4	4	4	4	4	4	4	4	4	4	4	4	4	4	4
74	3	2	2	4	4	4	3	4	4	4	4	4	4	4	3	3	4	4	4	4	4	4	4	2	4	3	2	3	4	4	4	4	4
75	2	2	1	4	4	4	4	5	4	4	4	4	4	4	3	3	3	4	4	4	4	4	4	1	2	3	4	5	5	5	5	4	4
76	1	1	2	4	3	5	3	5	4	4	4	4	4	4	2	4	4	4	4	4	4	4	4	4	4	4	4	4	5	5	5	4	5
77	2	1	2	4	4	4	4	4	2	2	2	2	2	4	2	4	2	4	4	3	4	4	4	4	4	4	4	4	5	5	3	5	5
78	3	2	1	4	5	4	4	4	2	2	2	3	2	4	2	4	4	4	4	4	4	4	4	2	5	4	2	3	4	4	4	4	4
79	3	2	2	4	3	4	4	4	2	2	2	2	2	4	2	4	3	4	4	4	4	4	4	3	4	4	3	4	4	4	3	4	4
80	3	2	1	4	4	5	4	5	5	5	5	5	5	4	2	4	3	4	4	4	4	4	4	4	4	4	4	4	4	4	4	4	4
81	3	1	2	4	4	4	4	4	4	4	4	4	4	3	3	4	4	4	4	4	4	4	4	4	4	4	4	4	4	4	4	3	4
82	3	2	1	4	4	4	4	4	4	4	4	4	4	3	3	4	3	4	4	4	4	4	4	3	4	4	5	5	4	4	4	5	4
83	2	2	2	4	4	4	4	4	4	4	4	4	4	3	3	4	3	4	4	4	4	4	4	4	4	2	4	4	4	4	5	5	5
84	1	1	1	4	4	4	4	4	4	4	4	4	4	3	3	4	4	4	5	4	4	4	4	4	4	4	4	4	4	4	4	4	4
85	3	2	2	4	4	5	3	4	4	4	3	4	4	4	3	4	4	4	4	4	4	4	4	5	5	5	5	5	5	5	4	3	4
86	3	2	3	4	4	4	4	3	4	4	4	4	4	4	3	4	4	4	4	4	4	4	4	4	4	4	4	4	4	4	4	4	4
87	3	2	2	5	5	5	5	5	5	5	5	5	5	4	3	4	4	4	4	4	4	4	4	4	4	4	4	4	4	4	3	4	4
88	3	2	1	4	4	4	3	4	4	4	4	4	4	4	3	4	4	4	3	3	4	3	4	4	4	4	4	4	4	4	4	5	5
89	2	1	2	4	4	4	4	4	4	4	4	4	4	5	3	4	4	4	5	5	5	5	5	5	5	5	5	4	4	4	4	4	4
90	1	1	2	4	4	4	4	4	4	4	4	4	5	5	3	4	3	4	3	4	4	4	5	5	5	5	5	5	4	4	4	4	4
91	1	1	2	3	3	3	3	3	3	3	3	3	3	3	4	4	4	4	4	4	4	4	4	4	4	4	4	4	4	4	4	4	4
92	3	2	1	4	3	4	4	4	4	4	4	3	4	3	4	4	4	4	4	4	4	4	4	4	4	4	4	4	4	4	3	4	4
93	1	1	1	4	4	4	4	4	4	4	4	4	4	4	4	4	4	4	4	4	4	4	4	4	4	4	4	4	4	4	4	4	4
94	3	2	2	5	4	4	4	5	4	4	4	4	4	4	4	4	4	4	4	4	4	3	4	4	4	4	4	4	5	5	3	5	5
95	1	1	2	3	3	4	4	4	4	3	4	4	4	4	4	4	4	4	4	4	4	4	4	3	4	4	5	4	5	5	4	4	4
96	2	2	1	4	4	4	4	3	4	4	4	4	4	4	4	4	4	4	4	4	4	4	4	4	4	4	4	4	5	5	4	5	4
97	3	2	2	5	4	4	3	4	4	4	4	4	4	4	4	4	4	4	4	4	4	4	4	4	4	4	4	4	3	4	3	4	3
98	3	2	2	4	4	4	4	4	4	4	4	4	4	4	4	4	4	4	4	4	4	4	4	4	4	4	4	4	4	4	4	4	4
99	2	2	2	4	4	4	3	5	4	4	4	4	4	4	4	4	4	4	4	4	4	4	4	4	4	4	4	4	5	5	4	4	4
100	3	2	2	4	4	4	4	4	4	4	4	4	4	4	4	4	4	4	4	4	4	4	4	4	4	4	4	4	3	4	4	4	4
101	1	1	1	4	4	4	3	4	4	4	4	4	4	4	4	4	4	4	4	4	4	4	4	4	5	5	4	4	5	5	3	5	4
102	1	1	1	4	3	3	4	4	4	4	4	4	4	4	4	4	4	4	4	3	4	4	4	4	3	3	3	3	4	4	4	4	4
103	3	2	1	5	4	4	4	4	4	4	4	4	4	4	4	4	4	4	4	4	4	4	4	4	4	4	4	4	4	4	3	4	4
104	3	2	2	4	4	4	4	4	4	3	3	4	4	4	4	4	4	4	4	4	4	4	4	4	4	4	4	4	4	4	4	4	4
105	3	2	2	3	3	4	4	4	4	4	4	4	4	4	4	4	4	4	4	4	4	4	4	4	4	4	4	4	4	4	4	4	4
106	4	1	1	5	4	4	4	4	4	4	4	4	4	4	4	4	4	4	4	4	4	4	4	4	4	4	4	4	4	4	4	4	4
107	3	2	1	4	4	4	4	4	4	4	4	4	4	4	4	4	4	4	4	4	4	4	4	4	4	4	4	4	4	4	4	4	4
108	2	1	2	4	4	4	4	4	4	4	4	4	4	4	4	4	4	4	4	4	4	4	4	4	4	4	4	4	5	4	4	4	4
109	1	1	2	4	4	4	4	4	4	4	4	4	4	4	4	4	4	4	4	4	4	4	4	4	4	4	4	4	4	4	3	4	4
110	2	2	1	4	4	4	4	4	4	4	4	4	4	4	4	4	4	4	4	4	4	4	4	4	4	4	4	4	4	4	4	3	4
111	2	1	2	4	4	4	4	4	4	4	4	4	4	4	4	4	4	4	4	4	4	4	4	4	4	2	4	4	4	4	3	4	4
112	2	1	2	4	4	5	5	5	4	4	4	4	4	4	4	4	4	4	4	4	4	4	4	4	4	4	4	4	4	4	4	4	4
113	2	2	1	4	4	4	4	4	4	4	4	4	4	4	4	4	4	4	4	4	4	4	4	4	4	2	4	4	4	4	4	4	4
114	2	2	1	4	4	4	4	4	4	4	4	4	4	4	4	4	4	4	4	4	4	4	4	4	4	4	4	4	4	4	3	4	4
115	3	2	1	4	4	4	4	4	4	4	4	4	4	4	4	4	4	4	4	4	4	4	4	4	4	4	4	4	4	4	3	4	4
116	2	1	1	3	3	4	4	4	4	4	4	4	4	4	4	4	4	4	4	4	4	4	4	4	4	4	4	4	4	4	4	4	4
117	1	1	1	4	4	4	4	4	4	4	4	4	4	4	4	4	4	4	4	4	4	4	4	4	4	4	4	4	4	4	4	4	4
118	2	1	1	4	4	4	4	4	4	4	4	4	4	4	4	4	4	4	4	4	4	4	4	4	4	4	4	4	4	4	4	4	4
119	1	1	1	4	4	5	4	4	4	4	4	4	4	4	4	4	4	4	4	4	4	4	4	4	4	4	4	4	5	4	4	4	4
120	3	2	2	4	4	4	3	4	4	4	4	4	4	4	4	4	4	4	4	4	4	4	4	4	4	4	4	4	4	4	3	4	4
121	1	1	1	5	5	5	5	5	5	5	4	4	4	4	4	4	4	4	4	4	4	4	4	4	4	4	4	4	4	4	3	3	4
122	2	2	1	4	4	4	4	4	2	3	2	3	2	4	4	4	4	4	4	4	4	4	4	4	4	4	4	4	4	4	4	4	4
123	3	2	1	4	4	4	4	4	2	3	2	3	2	4	4	4	2	4	4	4	4	4	4	4	4	4	2	4	4	4	4	4	4
124	2	1	2	4	4	4	4	4	2	3	2	3	2	4	4	4	4	4	4	4	4	4	4	4	4	4	4	4	5	5	5	5	5
125	3	2	1	4	4	4	4	4	4	4	4	4	4	4	4	4	4	4	3	3	4	4	4	4	4	4	2	4	3	4	4	4	3
126	2	1	1	4	4	4	4	4	4	4	4	4	4	4	4	4	4	4	4	4	4	4	4	4	4	4	4	4	4	4	4	4	4
127	3	2	2	5	5	5	5	5	4	4	4	4	4	4	4	4	4	4	4	4	4	4	3	3	3	3	3	5	4	4	3	4	4
128	3	2	1	4	4	4	4	4	4	4	4	4	4	4	4	4	4	4	4	4	4	4	4	4	4	4	4	4	4	4	4	4	5
129	1	1	1	4	4	4	4	4	4	4	4	4	4	4	4	4	4	4	4	4	4	4	4	4	4	4	4	4	3	5	3	4	4
130	1	1	2	4	4	4	4	4	4	4	4	4	4	4	4	4	4	4	4	4	4	4	4	4	4	4	4	4	4	4	4	4	4
131	3	2	1	5	4	5	4	4	4	4	4	4	4	4	4	4	4	4	4	4	4	4	4	4	4	4	4	5	4	4	4	4	4
132	3	1	2	4	4	4	4	4	4	4	4	4	4	4	4	4	4	4	4	4	4	4	4	4	4	4	4	4	4	4	3	4	5
133	1	1	2	4	4	4	4	4	4	4	4	4	4	4	4	4	4	4	4	4	4	4	4	4	4	4	4	4	4	4	4	4	4
134	2	2	1	4	4	4	4	4	4	4	4	4	4	4	4	4	4	4	4	4	4	4	4	4	4	4	4	4	4	4	4	3	4
135	2	2	2	4	4	4	4	4	4	4	4	4	4	4	4	4	4	4	4	4	4	4	4	4	4	4	4	4	3	3	3	3	3
136	2	2	3	4	4	4	4	4	4	4	4	4	4	4	4	4	4	4	4	4	4	4	4	4	4	4	4	3	4	4	4	4	4
137	2	2	2	4	4	4	4	4	4	4	4	4	4	4	4	4	4	4	4	4	5	5	5	4	4	5	5	2	4	3	4	4	4
138	2	1	2	4	4	4	4	4	4	4	4	4	4	4	4	4	4	4	4	4	4	4	4	4	4	4	4	4	4	4	3	4	4
139	3	2	2	4	4	5	4	4	4	4	4	4	4	4	4	4	4	4	4	4	4	4	4	4	4	4	4	4	3	3	4	4	4
140	3	2	2	4	4	4	4	4	4	4	4	4	4	4	4	4	4	4	4	4	4	4	4	4	4	4	4	4	3	4	4	4	4
141	2	1	2	4	4	4	4	4	4	4	4	4	4	4	4	4	4	4	4	4	4	4	4	4	4	4	4	4	3	4	4	4	4
142	3	2	2	4	4	4	4	4	4	4	4	4	4	4	4	4	4	4	4	4	4	4	4	4	4	4	4	4	3	4	4	4	4
143	3	2	2	4	4	4	4	4	4	4	4	4	4	4	4	4	3	4	4	4	4	4	4	4	4	4	4	4	4	4	4	4	4
144	1	1	2	4	4	4	4	4	4	4	4	4	4	4	4	4	4	4	4	4	4	4	4	4	4	4	4	4	4	4	4	4	4
145	3	2	1	4	4	3	5	5	5	5	5	5	4	4	4	4	4	4	4	4	4	4	4	4	4	4	4	4	4	4	4	4	4
146	3	2	1	5	4	4	4	4	4	4	4	4	4	4	4	4	4	4	4	4	4	4	5	4	4	4	4	4	4	4	4	4	4
147	3	2	1	4	4	4	3	4	4	4	4	4	4	4	4	4	4	4	4	4	4	4	4	4	4	4	4	4	4	4	4	4	4
148	3	2	2	4	4	4	4	4	4	4	4	4	4	4	4	4	4	4	4	4	4	4	4	4	4	4	4	4	4	4	4	4	4
149	1	1	1	4	4	4	4	4	4	4	4	4	4	4	4	4	4	4	4	4	4	4	4	4	4	4	4	4	4	4	4	4	4
150	2	2	1	5	5	5	5	5	5	5	5	5	5	4	4	4	4	4	4	4	4	4	4	4	4	4	4	4	4	4	4	4	4
151	3	2	2	5	3	5	4	4	5	4	4	4	5	4	4	4	4	4	4	4	4	4	4	4	4	4	4	4	4	4	4	4	4
152	1	1	2	4	4	5	5	5	5	5	5	5	5	4	4	4	4	4	4	4	4	4	4	4	4	4	4	4	4	4	4	4	4
153	3	2	2	4	5	5	3	5	5	5	5	5	5	4	4	4	4	4	4	5	5	5	4	4	4	4	4	4	4	4	4	4	4
154	2	2	2	4	4	5	4	5	4	4	4	4	4	4	4	4	4	4	4	3	4	4	4	5	5	5	4	4	4	4	4	4	4
155	3	1	2	5	5	5	3	5	5	5	5	5	5	3	3	5	3	4	4	4	4	4	4	4	4	4	4	4	4	4	4	4	4
156	2	2	1	4	3	4	3	4	4	4	4	4	4	5	3	5	4	4	5	5	4	3	5	5	4	5	5	5	4	4	4	4	4
157	3	2	1	4	4	4	4	5	5	5	5	5	5	4	3	4	4	4	4	5	4	4	4	4	4	4	5	5	4	4	4	4	4
158	2	2	1	5	5	4	4	4	5	4	4	5	5	5	5	4	3	4	4	3	4	4	4	4	5	5	4	5	4	4	4	4	4
159	3	2	2	4	4	4	4	3	5	4	5	5	5	3	3	4	3	5	5	4	4	3	4	3	4	4	5	5	4	4	4	4	4
160	3	2	2	4	5	5	3	4	5	4	5	5	5	3	4	4	4	5	4	5	4	5	3	4	5	5	5	5	4	4	4	4	4
161	4	1	2	5	5	4	4	4	4	5	4	4	4	4	4	4	4	4	4	4	4	4	5	3	4	4	4	4	4	4	4	4	4
162	3	2	1	4	4	4	4	4	5	4	4	4	4	4	3	4	5	5	4	4	4	4	4	4	4	4	4	4	4	4	4	4	4
163	3	2	3	4	5	5	4	4	4	4	4	4	4	4	3	4	4	5	4	4	4	4	4	4	4	4	4	4	4	4	4	4	4
164	2	2	2	5	5	5	5	5	5	5	5	5	5	5	5	5	5	5	4	5	5	5	5	5	4	4	4	5	4	4	4	4	4
165	3	2	2	4	3	4	4	4	5	5	5	5	5	4	3	3	3	3	4	4	4	4	4	4	5	5	5	5	4	4	4	4	4
166	1	1	2	4	4	4	4	4	4	4	4	4	4	4	4	4	4	4	4	4	4	4	4	4	1	3	4	2	4	4	4	4	4
167	1	1	2	5	5	5	5	5	4	4	4	4	4	4	5	5	4	4	4	5	5	5	5	1	2	3	4	5	4	4	4	4	4
168	1	1	2	5	5	5	4	4	4	4	5	5	5	5	3	4	4	4	5	5	5	5	5	5	5	5	5	5	4	4	4	4	4
169	1	1	2	5	5	5	5	5	5	5	5	5	5	5	5	5	5	5	4	4	3	3	4	5	5	5	5	5	4	4	4	4	4
170	3	1	2	5	5	4	4	5	2	2	2	2	2	4	2	4	3	3	4	4	4	4	4	5	4	3	2	1	4	4	4	4	4
171	2	2	2	4	4	4	4	4	4	4	4	4	4	4	4	4	4	4	4	4	4	4	4	1	2	3	4	5	4	4	4	4	4
172	2	2	1	4	4	4	4	4	5	5	5	5	5	4	4	4	4	4	4	5	4	4	4	5	4	4	5	4	4	4	4	4	4
173	3	2	2	5	4	3	3	4	4	4	4	4	4	3	3	4	4	5	4	4	3	3	3	4	4	4	5	5	4	4	4	4	4
174	3	2	2	5	5	5	5	5	5	5	5	5	5	5	5	5	5	4	5	5	5	5	5	5	5	5	4	4	4	4	4	4	4
175	2	2	2	4	5	5	5	5	5	5	5	5	5	4	3	4	3	3	5	5	5	5	4	5	5	5	5	5	4	4	4	4	4
176	1	1	1	4	4	5	4	4	4	4	4	5	4	4	4	4	4	4	4	4	4	4	4	5	4	4	4	4	4	4	4	4	4
177	2	2	2	5	4	4	4	4	5	5	5	3	5	5	5	5	3	5	5	4	5	4	5	3	4	4	4	5	4	4	4	4	4
178	3	2	2	5	5	5	5	5	5	5	5	5	5	4	3	5	3	4	4	5	5	5	5	5	5	5	5	5	4	4	4	4	4
179	3	2	2	4	4	4	4	5	5	4	5	5	5	5	4	5	4	5	5	5	5	4	4	4	4	5	5	5	4	4	4	4	4
180	2	2	2	5	5	5	5	5	5	5	5	5	5	5	3	5	3	3	5	5	5	4	5	5	5	5	5	5	4	4	4	4	4
181	4	1	1	5	5	5	5	5	5	5	5	5	5	4	4	5	5	5	4	4	4	5	4	4	4	4	4	4	4	4	4	4	4
182	2	2	2	5	5	5	5	5	5	5	5	5	5	4	3	4	4	4	5	5	5	4	5	5	5	5	5	5	4	4	4	4	4
183	2	2	1	4	3	4	4	4	4	4	4	4	4	3	4	4	3	4	4	4	4	4	4	4	4	4	4	4	4	4	4	4	4
184	4	1	2	5	4	5	4	5	5	4	5	4	3	4	3	4	3	3	3	4	3	4	4	5	3	4	5	5	4	4	4	4	4
185	4	2	2	5	3	5	5	5	5	5	4	5	5	5	4	4	3	3	5	4	5	4	5	5	5	5	5	5	4	4	4	4	4
186	1	1	1	4	4	4	4	4	4	3	4	4	4	5	5	5	5	5	5	5	5	5	5	5	5	2	5	5	4	4	4	4	4
187	2	2	2	5	5	5	5	5	5	5	5	5	5	5	4	5	4	4	5	5	5	5	5	5	5	2	5	5	4	4	4	4	4
188	1	1	1	5	5	5	5	5	5	5	5	5	5	5	5	5	5	5	5	5	5	5	5	5	5	2	5	5	4	4	4	4	4
189	3	2	2	5	3	5	4	5	4	4	5	5	4	4	2	3	3	3	4	5	4	3	5	4	5	5	2	5	4	4	4	4	4
190	2	2	2	5	4	5	4	5	5	5	5	5	5	5	5	4	4	5	5	5	4	5	5	4	5	4	2	5	4	4	4	4	4
191	3	1	2	5	4	5	3	4	4	4	3	5	5	5	3	4	2	3	5	5	4	4	4	5	5	5	2	5	4	4	4	4	4
192	3	2	2	4	4	4	4	4	4	4	5	4	4	4	5	5	5	5	4	5	5	5	5	5	5	5	5	2	4	4	4	4	4
193	3	1	2	5	5	5	5	5	5	4	5	5	5	5	5	5	5	4	4	5	5	5	5	5	5	5	5	2	4	4	4	4	4
194	3	2	2	5	5	5	5	5	5	5	5	5	5	4	3	5	3	5	3	4	4	4	4	5	5	5	5	2	4	4	4	4	4
195	2	1	2	5	5	5	5	5	5	5	5	5	5	4	3	5	4	5	5	5	5	5	5	5	4	3	2	1	4	5	4	4	4
196	1	1	1	5	4	3	3	5	4	4	5	4	5	5	5	5	3	4	5	5	4	3	4	4	1	2	4	3	4	4	4	5	4
197	1	1	2	4	3	4	3	3	4	4	4	4	4	4	3	4	4	4	4	4	5	5	5	2	1	3	4	2	5	4	4	4	5
198	3	2	1	5	4	5	4	5	5	4	5	5	4	5	3	4	4	4	5	4	5	3	4	4	4	4	5	5	4	4	4	5	5
199	3	2	2	4	4	4	4	4	4	4	4	4	4	4	4	4	4	4	4	4	4	4	4	4	4	4	4	4	5	5	5	3	5
200	1	1	2	5	5	5	5	5	5	5	5	5	5	4	4	4	4	4	4	4	4	4	4	4	4	4	4	4	4	4	5	4	4
201	4	1	2	5	5	4	5	5	4	4	4	4	4	4	5	5	5	5	5	5	5	4	5	5	4	4	5	5	4	4	4	4	4
202	1	1	2	4	4	4	4	4	5	5	5	5	5	5	5	5	5	5	4	4	4	5	4	4	5	5	4	4	4	4	4	4	4
203	3	1	2	5	3	5	4	4	5	5	5	5	4	4	2	4	2	3	4	4	3	4	4	5	5	5	5	5	5	4	3	5	5
204	3	2	1	4	3	3	4	4	4	4	4	3	4	4	5	4	4	4	5	5	5	5	5	5	5	5	5	5	4	5	4	4	4
205	3	2	1	5	5	5	4	5	5	5	5	5	5	4	4	4	4	4	5	5	5	5	5	5	5	5	5	5	4	4	5	4	4
206	2	1	2	5	5	5	5	5	5	3	4	5	4	3	3	5	4	5	5	5	5	4	4	4	5	5	5	5	4	5	4	4	4
207	1	1	2	4	5	5	4	5	4	5	5	5	5	4	4	4	4	5	5	4	4	5	4	4	5	5	5	5	4	4	4	5	5
208	3	2	2	4	3	5	4	4	5	4	5	4	4	5	2	3	2	3	5	5	5	5	5	4	5	5	5	5	5	5	5	5	5
209	3	1	1	4	3	4	3	4	4	4	4	4	5	4	3	4	3	4	5	4	4	4	5	5	5	5	5	5	5	5	4	4	4
210	1	1	1	4	4	4	4	4	4	4	4	4	4	4	4	4	5	4	4	5	4	4	4	4	4	4	4	4	4	4	4	4	4
211	1	1	1	5	5	5	4	5	5	5	5	5	5	5	5	5	5	5	4	5	5	5	5	4	4	5	5	5	4	5	4	5	5
212	1	1	2	5	5	5	5	5	5	5	5	5	5	4	2	3	2	3	5	5	5	5	5	5	5	5	5	5	5	5	4	5	5
213	2	1	2	5	5	5	5	5	5	5	5	5	5	3	3	4	3	4	3	3	4	3	5	4	4	4	4	4	5	5	5	5	5
214	1	1	2	4	4	3	4	5	4	4	4	4	4	5	5	5	5	4	5	5	5	5	4	4	4	4	4	4	4	5	4	4	5
215	1	1	2	4	4	5	4	3	5	5	5	5	5	4	2	4	4	4	4	5	4	3	4	5	5	5	5	5	4	4	4	4	4
216	1	1	2	5	4	4	5	4	4	4	4	5	4	5	4	4	4	4	5	4	4	4	5	5	5	5	4	4	4	4	4	4	4
217	3	2	2	3	4	4	4	4	4	4	4	4	4	4	4	3	4	4	3	4	4	4	4	4	4	5	5	5	4	4	3	5	4
218	2	1	2	5	5	5	5	5	5	5	5	5	5	4	4	4	4	4	5	5	5	5	5	5	5	5	5	5	5	5	5	4	4
219	2	1	2	5	4	5	4	4	5	5	5	5	5	4	2	4	4	5	4	5	5	5	5	1	2	1	2	1	5	5	3	5	5
220	2	2	1	5	5	5	5	5	5	5	5	5	5	4	4	5	4	5	4	5	5	4	5	1	3	4	3	5	4	5	4	4	4
221	2	2	1	5	5	5	5	5	5	5	5	5	5	5	4	5	5	5	5	5	5	5	5	1	4	2	3	1	4	4	4	4	4
222	3	2	1	5	5	5	4	5	5	5	5	5	5	5	2	4	2	3	5	3	5	3	4	5	5	5	5	5	5	5	4	5	5
223	2	1	2	5	5	5	5	5	5	5	5	5	5	5	5	4	4	4	4	4	4	4	5	4	4	4	5	5	5	5	4	4	5
224	3	2	2	5	3	5	3	5	4	3	5	5	5	5	3	5	5	5	5	5	5	5	5	5	5	5	5	5	4	4	5	5	4
225	3	2	2	4	5	5	4	4	5	5	5	5	5	5	4	5	5	5	5	5	4	4	5	4	5	5	5	5	4	5	5	5	5
226	3	2	2	5	5	5	5	5	5	5	5	5	5	4	3	3	3	4	5	5	5	5	5	5	5	5	5	5	5	5	5	5	5
227	2	2	1	4	4	4	4	4	4	4	4	4	4	5	5	5	3	4	5	5	5	4	5	5	5	5	5	5	4	4	4	4	4
228	2	1	2	5	4	4	4	5	5	5	5	5	4	4	3	4	4	4	5	5	5	5	5	5	5	5	5	5	4	5	4	4	4
229	2	1	2	5	5	5	5	5	5	5	5	5	5	4	4	5	4	4	5	4	4	5	5	5	5	5	5	5	5	5	4	5	5
230	3	2	2	4	3	5	4	5	5	4	4	5	5	5	3	5	4	4	4	4	4	4	5	4	4	4	4	4	4	5	5	4	5
231	3	2	2	4	4	5	5	5	4	4	4	4	4	5	5	5	5	5	4	5	5	5	4	5	5	5	5	5	5	5	5	5	5
232	3	2	1	5	4	5	4	5	5	5	5	5	4	4	3	4	3	3	5	5	5	4	5	5	5	5	5	5	5	5	5	5	5
233	3	2	1	5	5	5	4	5	5	5	5	5	5	5	3	3	3	4	5	5	5	5	5	5	5	5	5	5	5	4	3	4	4
234	3	2	2	5	4	5	4	5	5	4	5	5	5	4	4	4	4	4	4	4	4	4	4	5	5	4	5	5	5	4	4	5	4
235	1	1	2	4	4	4	4	5	5	5	5	5	4	4	4	4	4	4	4	4	5	5	5	4	5	5	5	5	5	5	4	5	5
236	2	2	1	5	5	5	5	5	5	5	5	5	5	4	4	5	4	5	5	5	5	5	5	5	5	5	5	5	4	4	4	5	4
237	3	2	2	4	5	4	5	4	4	4	5	4	5	4	5	4	4	5	4	5	4	5	4	5	5	5	5	5	5	5	5	5	5
238	3	2	2	5	5	5	5	5	5	5	5	5	5	3	4	5	3	4	5	5	5	5	5	5	5	5	5	5	5	5	4	5	5
239	2	1	2	5	5	5	4	5	5	5	5	5	5	5	4	5	3	4	5	5	5	5	5	5	5	5	5	5	5	5	5	5	5
240	3	2	2	4	5	4	3	4	5	5	5	5	5	4	3	5	3	5	5	5	5	5	5	5	5	5	5	5	5	4	5	5	5
241	2	2	2	5	3	4	4	4	4	4	4	4	4	4	4	4	2	3	4	4	4	4	4	4	4	4	4	4	3	4	4	3	4
242	2	1	2	4	4	4	4	5	5	5	5	5	5	4	3	4	3	3	4	5	4	4	5	5	5	5	5	5	4	5	4	5	5
243	3	2	2	5	5	5	5	5	5	5	5	5	5	4	3	4	3	4	5	5	5	5	5	5	5	5	5	5	4	4	4	4	4
244	4	1	1	4	3	4	3	5	5	5	5	5	3	5	3	4	3	4	5	5	5	5	5	4	5	5	5	5	5	5	5	4	4
245	3	2	2	5	5	5	5	5	5	5	5	5	5	4	3	4	4	4	5	5	5	5	5	5	5	5	5	5	4	4	4	4	4
246	2	1	1	5	3	4	4	4	4	4	4	4	4	4	4	4	4	4	4	4	4	4	4	4	4	4	4	4	5	5	5	5	5
247	1	1	2	5	5	4	4	5	5	5	4	4	4	4	4	4	4	4	4	4	4	5	5	4	4	4	5	5	5	5	5	5	5
248	2	1	2	5	5	5	5	5	5	5	5	5	5	5	4	5	4	4	5	5	5	5	5	5	5	5	5	5	4	4	4	5	4
249	3	2	1	5	4	4	4	5	5	5	5	5	5	4	3	5	4	5	5	5	5	4	5	4	5	5	5	5	5	5	4	5	5
250	3	2	2	5	3	5	4	5	5	5	5	5	5	3	3	5	3	3	3	5	4	5	4	5	5	5	5	5	5	4	3	4	5
251	2	2	2	5	5	5	5	5	5	5	5	5	5	5	2	5	4	3	5	3	4	3	4	5	5	5	5	5	5	5	5	5	5
252	2	2	2	5	5	5	5	5	4	5	5	5	5	5	2	5	2	3	5	5	5	5	5	5	5	5	5	5	5	5	4	5	5
253	3	2	2	5	5	5	4	5	5	5	5	5	5	4	3	4	3	3	5	5	4	4	5	4	5	5	4	4	4	4	4	4	4
254	2	2	2	5	5	4	4	5	4	4	5	5	5	4	2	4	3	4	5	5	5	5	5	5	5	5	5	5	4	4	4	5	4
255	2	2	2	5	4	5	5	5	5	4	5	5	5	4	2	4	4	4	4	4	4	5	5	4	4	4	4	4	5	5	5	5	5
256	1	1	2	5	5	5	5	5	4	5	5	5	5	4	4	4	4	4	5	5	5	5	5	5	5	5	5	5	5	5	3	4	4
257	3	2	1	5	5	5	5	5	5	5	5	5	5	4	4	4	4	4	5	5	5	5	5	5	5	5	5	5	5	5	5	5	5
258	1	1	2	4	4	4	4	4	4	4	4	5	5	5	4	4	4	4	5	5	4	4	4	4	5	5	5	4	4	4	4	4	5
259	2	2	2	5	5	5	5	5	5	5	5	5	5	5	4	4	4	4	5	5	5	5	5	5	5	5	5	5	5	4	3	5	5
260	2	1	2	5	5	5	4	5	5	5	5	5	5	4	3	5	3	4	5	5	5	5	5	5	5	5	5	5	4	4	5	4	4
261	2	1	2	5	5	5	5	5	5	5	5	5	5	5	3	5	4	4	5	5	5	5	5	5	5	5	5	5	4	4	4	4	4
262	2	1	2	4	4	4	4	5	4	4	4	4	4	4	4	5	4	4	5	4	4	5	4	5	4	4	4	5	5	5	5	5	5
263	3	1	1	5	5	5	5	5	5	5	5	5	5	5	4	5	4	4	5	5	5	5	5	5	5	5	5	5	5	5	4	5	5
264	2	1	2	5	4	4	4	5	5	5	5	5	5	5	5	5	5	4	4	4	4	4	5	5	5	5	5	5	5	5	5	5	5
265	3	2	2	5	5	5	4	5	5	5	5	5	5	4	3	4	3	4	4	5	5	4	4	5	5	5	5	5	5	5	3	5	5
266	2	2	2	5	5	5	5	5	5	5	5	5	5	5	5	5	4	4	5	5	5	5	5	5	5	5	5	5	5	5	3	5	5
267	1	1	2	5	4	5	4	4	4	5	5	5	4	4	2	4	4	5	5	5	5	5	5	5	5	5	5	5	5	5	5	5	5
268	3	1	2	5	5	5	4	5	5	5	5	5	5	5	4	5	5	5	5	5	5	5	5	5	5	5	5	5	5	5	3	5	5
269	2	1	2	5	3	4	5	5	5	5	5	5	5	3	3	5	4	3	5	5	5	5	5	5	5	5	5	5	5	5	4	5	5
270	2	2	1	5	3	5	5	5	5	5	5	5	5	5	3	3	4	3	5	5	5	5	5	5	5	5	5	5	5	5	5	5	5
271	3	2	3	5	5	5	5	5	5	5	5	5	5	5	5	5	3	3	5	5	5	5	5	5	5	5	5	5	5	5	5	5	5
272	2	1	2	5	5	5	5	5	5	5	5	5	5	3	3	4	4	4	4	5	5	4	5	5	5	5	5	5	5	5	4	4	5
273	2	1	2	5	5	5	5	5	5	5	5	5	5	5	4	4	4	4	5	5	5	5	5	4	5	5	5	5	5	5	4	5	4
274	2	1	2	4	5	5	5	5	5	5	5	5	5	5	5	5	4	4	5	5	5	5	5	5	5	5	5	5	4	4	4	4	4
275	1	1	2	4	4	4	4	5	5	5	5	5	5	5	3	4	5	4	5	5	5	3	3	5	5	5	5	5	4	4	5	5	5
276	4	1	1	5	5	5	5	5	5	5	5	5	4	5	3	5	5	4	5	5	5	5	5	5	5	5	5	5	5	5	5	5	5
277	2	2	2	5	5	5	5	5	5	5	5	5	5	5	3	5	3	5	5	5	5	5	5	5	5	5	5	5	5	5	5	5	5
278	1	1	2	4	5	5	5	5	4	5	5	5	4	5	4	5	4	5	5	5	5	5	4	4	4	5	5	5	4	4	4	4	4
279	4	2	1	5	5	5	5	5	5	5	5	5	5	5	5	5	4	5	5	5	5	5	5	5	5	5	5	5	5	5	5	5	5
280	3	2	1	5	5	5	5	5	5	5	5	5	5	4	3	4	4	5	5	5	5	5	5	5	5	5	5	5	5	5	5	5	5
281	3	1	2	4	4	4	3	4	5	4	4	5	5	3	3	4	5	5	5	5	5	5	5	4	4	4	4	4	4	4	4	4	4
282	1	1	2	5	5	5	5	5	4	4	5	5	5	5	4	4	5	5	5	5	5	5	5	5	5	5	5	5	5	5	5	5	5
283	3	2	2	5	5	5	5	5	5	5	5	5	5	5	3	5	3	5	5	5	5	5	5	5	5	5	5	5	5	5	5	5	5
284	2	2	2	5	4	5	5	5	5	4	5	5	5	5	3	5	5	5	5	5	5	5	5	5	5	5	5	5	5	5	4	5	5
285	3	2	1	5	4	4	3	5	5	5	5	5	5	4	4	5	3	5	5	5	5	5	5	5	5	5	5	5	4	4	3	3	4
286	1	1	1	3	3	3	3	3	3	3	3	3	3	5	4	5	5	5	4	4	4	4	4	3	3	3	3	4	5	5	4	5	4
287	1	1	2	4	5	5	5	5	5	5	5	5	5	5	4	5	5	5	5	5	5	5	5	5	5	5	5	5	5	5	5	5	5
288	3	2	1	5	5	5	5	5	5	5	5	5	5	5	4	5	5	5	5	5	5	5	5	5	5	5	5	5	5	5	5	5	5
289	2	2	2	5	4	5	5	5	5	5	5	5	5	4	5	5	5	5	5	5	5	4	5	4	4	5	4	4	5	5	5	5	5
290	1	1	1	4	4	5	5	5	5	5	5	5	5	5	5	5	5	5	5	5	5	5	5	5	5	5	5	5	4	4	4	4	4
291	1	1	2	5	5	5	4	4	5	4	5	5	5	5	5	5	5	5	5	5	5	4	4	5	5	5	5	5	4	5	4	4	4
292	3	2	2	5	5	5	5	5	5	5	5	5	5	5	5	5	5	5	5	5	5	5	5	5	5	5	5	5	5	5	5	5	5
293	3	2	1	3	3	4	3	4	4	4	5	5	3	5	5	5	5	5	5	5	5	5	5	5	5	5	5	5	5	5	3	3	4
294	3	1	2	5	4	5	5	5	5	5	5	5	5	5	5	5	5	5	4	4	4	5	4	4	5	5	5	5	5	5	5	5	5
295	3	2	2	5	5	5	5	5	5	5	5	5	5	5	5	5	5	5	5	5	5	5	5	5	5	5	5	5	5	5	5	5	4
296	2	2	2	5	5	5	5	5	5	5	5	5	4	5	5	5	5	5	5	5	5	5	5	5	5	5	5	5	5	5	5	5	5
297	3	2	1	4	3	4	4	4	4	4	4	4	5	5	5	5	5	5	5	5	5	5	5	5	5	5	5	5	5	5	5	4	4
298	3	2	1	5	5	5	5	5	5	5	5	5	5	5	5	5	5	5	5	5	5	5	5	5	5	5	5	5	5	5	3	4	4
299	3	2	2	5	5	5	5	5	5	5	5	5	5	5	5	5	5	5	5	5	5	5	5	5	5	5	5	5	5	5	5	5	5
300	3	1	1	5	5	5	5	5	5	5	5	5	5	5	5	5	5	5	5	5	5	5	5	5	5	5	5	5	4	4	4	4	4
301	3	2	2	5	5	5	5	5	5	5	5	5	5	5	5	5	5	5	5	5	5	5	5	5	5	5	5	5	5	5	5	5	5
302	2	2	2	5	5	5	5	5	5	5	5	5	5	5	5	5	5	5	5	5	5	5	5	5	5	5	5	5	4	5	5	4	4
303	2	2	2	5	5	5	5	5	5	5	5	5	5	5	5	5	5	5	5	5	5	5	5	5	5	5	5	5	5	5	5	5	5
304	1	1	2	5	5	5	5	5	5	5	5	5	5	5	5	5	5	5	5	5	5	5	5	5	5	5	5	5	5	5	5	5	5
305	2	2	2	5	5	5	5	5	5	5	5	5	5	5	5	5	5	5	5	5	5	5	5	5	5	5	5	5	5	5	5	5	5
306	2	2	2	5	5	5	5	5	5	5	5	5	5	5	5	5	5	5	5	5	5	5	5	5	5	5	5	5	5	5	5	5	5
307	1	1	1	5	5	5	5	5	5	5	5	5	5	5	5	5	5	5	5	5	5	5	5	5	5	5	5	5	5	5	5	5	5
308	2	1	2	5	5	5	5	5	5	5	5	5	5	5	5	5	5	5	5	5	5	5	5	5	5	5	5	5	5	5	5	5	5
309	2	1	2	5	4	4	4	4	5	5	5	5	5	5	5	5	5	5	5	5	5	5	5	5	5	5	5	5	4	5	5	5	5
310	2	1	1	5	5	5	5	5	5	5	5	5	5	5	5	5	5	5	5	5	5	5	5	5	5	5	5	5	5	5	4	5	5
311	3	2	2	5	5	5	5	5	5	5	5	5	5	5	5	5	5	5	5	5	5	5	5	5	5	5	5	5	5	5	4	5	5
312	2	2	1	5	5	5	5	5	5	5	5	5	5	5	5	5	5	5	5	5	5	5	5	5	5	5	5	5	5	5	5	5	5
313	4	1	1	4	5	5	5	5	5	5	5	5	5	5	5	5	5	5	5	5	5	5	5	5	5	5	5	5	5	5	5	5	5
314	2	2	2	5	5	5	5	5	5	5	5	5	5	5	5	5	5	5	5	5	5	5	5	5	5	5	5	5	5	5	5	5	5
315	2	1	2	5	5	5	5	4	5	5	5	5	5	5	5	5	5	5	5	5	5	5	5	5	5	5	5	5	5	5	5	5	5
316	3	2	2	5	5	5	5	5	5	5	5	5	5	5	5	5	5	5	5	5	5	5	5	5	5	5	5	5	5	5	3	4	5
317	1	1	2	5	5	5	5	5	5	5	5	5	5	5	5	5	5	5	5	5	5	5	5	5	5	5	5	5	4	5	4	5	5
318	3	1	2	4	4	5	5	5	5	5	5	5	5	5	5	5	5	5	5	5	5	5	5	5	5	5	5	5	5	5	5	5	5
319	2	1	1	5	5	5	5	5	5	5	5	5	5	5	5	5	5	5	5	5	5	5	5	5	5	5	5	5	4	4	4	4	4
320	2	1	2	5	5	5	5	5	5	5	5	5	5	5	5	5	5	5	5	5	5	5	5	5	5	5	5	5	5	5	5	5	5
321	3	2	1	5	4	5	5	5	5	5	5	5	5	5	5	5	5	5	5	5	5	5	5	5	5	5	5	5	5	5	5	5	5
322	2	2	1	5	5	5	5	5	5	5	5	5	5	5	5	5	5	5	5	5	5	5	5	5	5	5	5	5	5	5	4	5	5
323	2	2	2	5	5	5	5	5	5	5	5	5	5	5	5	5	4	5	5	5	5	5	5	5	5	5	5	5	5	5	5	5	5
324	1	1	1	5	5	5	5	5	5	5	5	5	5	5	5	5	5	5	5	4	4	4	5	4	4	4	4	4	5	5	5	5	5
325	1	1	1	5	5	5	5	5	5	5	5	5	5	5	5	5	5	5	5	5	5	5	5	5	5	5	5	4	5	5	4	5	5
326	1	1	1	5	5	5	5	5	5	5	5	5	5	5	5	5	5	5	5	5	5	5	5	5	5	5	5	5	5	4	4	5	5
327	2	1	1	5	5	5	5	5	5	5	5	5	5	5	5	5	5	5	5	5	5	5	5	5	5	5	5	5	5	5	4	5	5
328	2	2	2	3	4	4	4	4	5	5	5	5	5	5	5	5	5	5	5	5	5	5	5	5	5	5	5	5	5	5	5	5	5
329	2	1	1	5	4	5	5	5	5	5	5	5	5	5	5	5	5	5	5	5	5	5	5	5	5	5	5	5	5	5	5	5	5
330	1	1	1	5	5	5	5	5	5	5	5	5	5	5	5	5	5	5	5	5	5	5	5	5	5	5	5	5	3	3	5	5	5
331	3	2	1	5	5	5	5	5	5	5	5	5	5	5	5	5	5	5	5	5	5	5	5	5	5	5	5	5	5	5	5	5	5
332	2	1	2	4	4	5	5	5	5	5	5	5	5	5	5	5	5	5	5	5	5	5	5	5	5	5	5	5	5	5	5	5	5
333	3	2	2	5	5	5	5	5	5	5	5	5	5	5	5	5	5	5	5	5	5	5	5	5	5	5	5	5	5	5	5	5	5
334	3	2	1	5	5	5	5	5	5	5	5	5	5	5	5	5	5	5	5	5	5	5	5	5	5	5	5	5	5	5	3	5	5
335	3	2	2	5	5	5	5	5	5	5	5	5	5	5	5	5	5	5	5	5	5	5	5	5	5	5	5	5	5	4	5	5	5
336	2	2	3	5	5	5	5	5	5	5	5	5	5	5	5	5	5	5	5	5	5	5	5	5	5	5	5	5	4	5	5	5	5
337	1	1	2	5	5	5	5	5	5	5	5	5	5	5	5	5	5	5	5	5	5	5	5	5	5	5	5	5	5	5	5	5	5
338	2	1	2	5	5	5	5	5	5	5	5	5	5	5	5	5	5	5	5	5	5	5	5	5	5	5	5	5	5	5	5	5	5
339	2	1	2	5	5	5	5	5	5	5	5	5	5	5	5	5	5	5	5	5	5	5	5	5	5	5	5	5	5	5	5	5	5
340	3	2	1	5	4	5	4	5	5	5	5	5	5	5	5	5	5	5	5	5	5	5	5	5	5	5	5	5	5	5	5	5	5
341	3	2	1	5	5	5	5	5	5	5	5	5	5	5	5	5	5	5	5	5	5	5	5	5	5	5	5	5	5	5	5	5	5
342	3	2	1	5	4	5	4	4	5	5	5	5	5	5	5	5	5	5	5	5	5	5	5	5	5	5	5	5	5	5	5	5	5
343	1	1	2	5	5	5	5	5	5	5	5	5	5	5	5	5	5	5	5	5	5	5	5	5	5	5	5	5	5	5	5	5	5
344	2	2	2	5	5	5	5	5	5	5	5	5	5	5	5	5	5	5	4	5	5	5	5	5	5	5	5	5	5	5	5	5	5
345	1	1	2	5	5	5	5	5	5	5	5	5	5	5	5	5	5	5	5	5	5	5	5	5	5	5	5	5	5	5	5	5	5
346	2	2	2	5	5	5	5	5	5	5	5	5	5	5	5	5	5	5	5	5	5	5	5	5	5	5	5	5	5	5	5	5	5
347	3	2	2	5	5	5	5	5	5	5	5	5	5	5	5	5	5	5	5	5	5	5	5	5	5	5	5	5	5	5	5	5	5
348	3	2	1	5	5	5	5	5	5	5	5	5	5	5	5	5	5	5	5	5	5	5	5	5	5	5	5	5	5	5	5	5	5
349	3	2	2	5	5	5	5	5	5	5	5	5	5	5	5	5	5	5	5	5	5	5	5	5	5	5	5	5	5	5	5	5	5
350	3	2	2	5	5	5	4	5	5	5	5	5	5	5	5	5	5	5	5	5	5	5	5	5	5	5	5	5	5	5	5	5	5
351	3	1	1	5	5	5	5	5	5	5	5	5	5	5	5	5	5	5	5	5	5	5	5	5	5	5	5	5	5	5	5	5	5
352	2	2	2	5	5	5	5	5	5	5	5	5	5	5	5	5	5	5	5	5	5	5	5	5	5	5	5	5	5	5	5	5	5
353	2	2	2	4	5	5	5	4	5	5	5	5	5	5	5	5	5	5	5	5	5	5	5	5	5	5	5	5	5	5	5	5	5
354	3	2	1	5	5	5	5	5	5	5	5	5	5	5	5	5	5	5	5	5	5	5	5	5	5	5	5	5	5	5	5	5	5
355	3	2	1	5	4	5	5	5	5	5	5	5	5	5	5	5	5	5	5	5	5	5	5	5	5	5	5	5	5	5	5	5	5
356	3	1	2	5	5	5	5	5	5	5	5	5	5	5	5	5	5	5	5	5	5	5	5	5	5	5	5	5	5	5	5	5	5
357	3	2	1	5	4	5	4	5	5	5	5	5	5	5	5	5	5	5	5	5	5	5	5	5	5	5	5	5	5	5	5	5	5
